# Supplementary material for: Weight-Bearing Ladder Climbing Exercise Improves Bone Loss and Bone Microstructural Damage While Promoting Bone Injury Healing in OVX Rats
Source: Biology (Basel). 2025 Dec 28;15(1):55. doi: 10.3390/biology15010055 (PMC12785010; doi:10.3390/biology15010055)
Supplement: Supplementary file 1 [file biology-15-00055-s001.zip]

Archive with 1 entries (1 files):
- biology-4037053-supplementary.pdf
